# Supplementary material for: Molecular analyses indicate profuse bacterial diversity in primary and post- treatment endodontic infections within a cohort from the United Arab Emirates-A preliminary study
Source: PLoS One. 2024 Jul 15;19(7):e0305537. doi: 10.1371/journal.pone.0305537 (PMC11249272; doi:10.1371/journal.pone.0305537)
Supplement: S1 Data — (XLS) [file pone.0305537.s001.xls]

## Sheet: Raw-Data
Taxonomic classification	Samples
	F1	F2	F3	F4	F5	F6	F7	F8	F9	F10	S1	S2	S3	S4	S5	S6	S7	S8	S9	S10
Firmicutes;Bacilli;Lactobacillales;Aerococcaceae;Abiotrophia;defectiva	116	0	0	0	0	0	0	0	0	0	0	217	0	0	0	0	0	0	0	0
Firmicutes;Negativicutes;Selenomonadales;Acidaminococcaceae;Acidaminococcus;intestini	0	0	0	0	0	0	0	0	0	0	0	0	0	0	0	0	0	0	0	13
Proteobacteria;Gammaproteobacteria;Pseudomonadales;Moraxellaceae;Acinetobacter;baumannii	72	32	60	0	22	64	0	4875	1392	0	15	753	1335	0	38	35	20	665	0	321
Proteobacteria;Gammaproteobacteria;Pseudomonadales;Moraxellaceae;Acinetobacter;calcoaceticus	276	100	290	113	280	421	0	1330	3746	56	35	75	735	65	72	88	64	81	93	239
Proteobacteria;Gammaproteobacteria;Pseudomonadales;Moraxellaceae;Acinetobacter;gyllenbergii	0	0	0	14	0	0	0	0	0	0	0	0	0	0	0	0	0	0	0	0
Proteobacteria;Gammaproteobacteria;Pseudomonadales;Moraxellaceae;Acinetobacter;lwoffii	0	0	0	13	0	0	0	0	0	0	0	0	0	0	0	0	0	0	0	0
Proteobacteria;Gammaproteobacteria;Pseudomonadales;Moraxellaceae;Acinetobacter;soli	0	0	0	0	0	0	0	38	0	0	0	0	11	0	0	0	0	0	0	0
Proteobacteria;Gammaproteobacteria;Pseudomonadales;Moraxellaceae;Acinetobacter;sp.	0	0	0	64	0	0	0	0	0	0	0	0	0	0	0	0	0	0	0	0
Proteobacteria;Gammaproteobacteria;Pasteurellales;Pasteurellaceae;Actinobacillus;lignieresii	0	0	0	0	0	0	0	0	0	0	0	25	0	0	0	0	0	0	0	0
Actinobacteria;Actinobacteria;Actinomycetales;Actinomycetaceae;Actinobaculum;sp.	0	0	0	0	0	0	78	0	0	0	0	0	0	0	0	0	0	0	0	0
Actinobacteria;Actinobacteria;Actinomycetales;Actinomycetaceae;Actinomyces;dentalis	0	0	0	0	0	0	0	0	0	0	0	13	0	56	10	12	0	0	0	0
Actinobacteria;Actinobacteria;Actinomycetales;Actinomycetaceae;Actinomyces;massiliensis	0	0	0	0	0	0	0	0	0	0	0	0	0	0	0	26	0	0	0	0
Actinobacteria;Actinobacteria;Actinomycetales;Actinomycetaceae;Actinomyces;meyeri	0	0	0	0	0	0	0	0	0	0	0	0	0	0	0	0	0	0	345	0
Actinobacteria;Actinobacteria;Actinomycetales;Actinomycetaceae;Actinomyces;naeslundii	0	0	0	26	0	0	11	0	299	0	0	4920	0	0	89	568	0	0	182	0
Actinobacteria;Actinobacteria;Actinomycetales;Actinomycetaceae;Actinomyces;odontolyticus	44	0	0	0	0	0	0	0	0	0	0	22	0	0	0	0	89	0	0	0
Actinobacteria;Actinobacteria;Actinomycetales;Actinomycetaceae;Actinomyces;oris	0	0	0	0	0	23	0	0	0	0	49	60	0	0	0	39	0	0	0	0
Actinobacteria;Actinobacteria;Actinomycetales;Actinomycetaceae;Actinomyces;sp.	0	0	0	0	39	0	0	0	24873	0	0	0	13	416	83	13	0	0	0	0
Actinobacteria;Actinobacteria;Actinomycetales;Actinomycetaceae;Actinomyces;viscosus	0	0	0	0	0	0	0	0	73	0	174	89	0	0	19	0	0	0	0	0
Firmicutes;Bacilli;Lactobacillales;Aerococcaceae;Aerococcus;urinaeequi	44	0	0	0	0	0	11	0	0	0	0	0	0	0	0	0	0	0	30	0
Proteobacteria;Gammaproteobacteria;Pasteurellales;Pasteurellaceae;Aggregatibacter;aphrophilus	0	0	0	0	0	0	0	0	0	0	0	117	0	0	0	0	0	0	0	0
Proteobacteria;Gammaproteobacteria;Pasteurellales;Pasteurellaceae;Aggregatibacter;segnis	0	0	0	0	0	0	0	0	0	0	0	29	0	0	0	0	0	0	0	0
Proteobacteria;Gammaproteobacteria;unclassifiedGammaproteobacteria;Alkalimonas;Alkalimonas;collagenimarina	0	0	0	0	0	0	0	0	0	0	0	0	0	0	0	0	40	0	0	0
Proteobacteria;Gammaproteobacteria;unclassifiedGammaproteobacteria;Alkalimonas;Alkalimonas;delamerensis	0	0	0	0	0	0	23	0	0	0	0	0	0	0	0	0	0	0	0	0
Firmicutes;Clostridia;Clostridiales;Clostridiaceae;Alkaliphilus;transvaalensis	0	0	0	0	0	0	0	0	0	0	0	0	0	0	0	0	135	0	0	0
Bacteroidetes;Bacteroidia;Bacteroidales;Prevotellaceae;Alloprevotella;rava	0	0	0	0	0	0	0	0	34	0	0	0	0	0	0	0	0	0	0	0
Bacteroidetes;Bacteroidia;Bacteroidales;Prevotellaceae;Alloprevotella;tannerae	0	28	0	0	0	0	0	0	65	193	0	0	0	0	677	0	0	10	0	1621
Firmicutes;Bacilli;Bacillales;Bacillaceae;Anaerobacillus;macyae	0	0	0	0	0	0	0	0	0	41	0	0	0	0	0	0	123	0	0	0
Firmicutes;Clostridia;Clostridiales;ClostridialesFamilyXI.IncertaeSedis;Anaerococcus;octavius	0	18	11	0	0	13	0	17	0	0	0	0	0	0	0	0	0	0	0	0
Firmicutes;Negativicutes;Selenomonadales;Veillonellaceae;Anaeroglobus;geminatus	0	13	0	0	0	0	2743	0	168	408	0	0	0	99	0	153	0	25	99	32
Actinobacteria;Actinobacteria;Actinomycetales;Micrococcaceae;Arthrobacter;sp.	0	0	0	0	0	0	0	0	0	0	0	0	0	0	0	0	0	0	0	13
Actinobacteria;Actinobacteria;Coriobacteriales;Coriobacteriaceae;Atopobium;parvulum	154	26	29	47	15	1469	69	212	3926	15	10	1053	11	2047	65	90	110	102	0	40
Actinobacteria;Actinobacteria;Coriobacteriales;Coriobacteriaceae;Atopobium;rimae	62	0	0	3545	0	0	0	0	1347	677	0	0	0	0	124	27	0	210	2741	60
Firmicutes;Bacilli;Bacillales;Bacillaceae;Bacillus;alkalinitrilicus	0	0	0	0	0	0	0	0	0	0	0	0	0	0	0	0	0	0	0	0
Firmicutes;Bacilli;Bacillales;Bacillaceae;Bacillus;cellulosilyticus	0	0	0	0	0	0	26	0	0	51	0	0	0	0	0	0	36	0	0	0
Firmicutes;Bacilli;Bacillales;Bacillaceae;Bacillus;panaciterrae	0	0	0	0	0	0	0	0	56	0	0	0	0	0	0	0	0	0	0	0
Firmicutes;Bacilli;Bacillales;Bacillaceae;Bacillus;sp.	0	14	13	0	0	0	14	0	93	45	0	0	0	0	0	0	56	46	0	0
Actinobacteria;Actinobacteria;Bifidobacteriales;Bifidobacteriaceae;Bifidobacterium;breve	0	0	0	0	0	0	0	0	0	0	0	0	0	0	0	0	31	0	0	0
Actinobacteria;Actinobacteria;Bifidobacteriales;Bifidobacteriaceae;Bifidobacterium;dentium	0	0	0	68	0	0	0	0	74	0	0	952	0	230	175	23	0	0	94	90
Actinobacteria;Actinobacteria;Bifidobacteriales;Bifidobacteriaceae;Bifidobacterium;pseudocatenulatum	0	0	0	0	0	0	0	0	0	0	0	61	0	0	0	0	0	0	0	0
Actinobacteria;Actinobacteria;Bifidobacteriales;Bifidobacteriaceae;Bifidobacterium;sp.	0	0	0	0	0	0	0	0	10	0	0	0	0	0	0	0	0	0	0	0
Firmicutes;Bacilli;Bacillales;Listeriaceae;Brochothrix;thermosphacta	0	0	0	67	0	0	0	0	0	0	0	0	0	0	0	0	0	0	0	0
Firmicutes;Erysipelotrichia;Erysipelotrichales;Erysipelotrichaceae;Bulleidia;extructa	0	0	0	0	0	0	0	0	76	0	0	0	0	0	0	0	0	0	0	234
Firmicutes;Erysipelotrichi;Erysipelotrichales;Erysipelotrichaceae;Bulleidia;moorei	0	0	0	0	0	0	0	0	0	0	0	0	19	0	0	0	0	0	10	0
Proteobacteria;Betaproteobacteria;Burkholderiales;Burkholderiaceae;Burkholderia;fungorum	31	0	0	0	0	0	0	0	0	0	0	0	0	0	0	0	0	0	0	0
Proteobacteria;Betaproteobacteria;Burkholderiales;Burkholderiaceae;Burkholderia;sp.	0	0	10	0	0	0	0	0	0	0	0	0	0	0	0	0	0	0	0	0
Proteobacteria;Betaproteobacteria;Burkholderiales;Burkholderiaceae;Burkholderia;vietnamiensis	0	0	11	0	0	0	0	0	0	0	0	0	0	0	0	0	0	0	0	0
Proteobacteria;Epsilonproteobacteria;Campylobacterales;Campylobacteraceae;Campylobacter;concisus	0	0	0	0	0	0	0	0	169	0	0	0	0	0	0	0	0	0	0	0
Proteobacteria;Epsilonproteobacteria;Campylobacterales;Campylobacteraceae;Campylobacter;curvus	0	0	0	28	0	0	0	0	0	291	0	0	0	0	0	0	0	0	0	0
Proteobacteria;Epsilonproteobacteria;Campylobacterales;Campylobacteraceae;Campylobacter;gracilis	14	36	37	0	0	0	0	0	19	0	0	0	0	13	0	136	0	12	53	0
Proteobacteria;Epsilonproteobacteria;Campylobacterales;Campylobacteraceae;Campylobacter;rectus	0	0	0	0	0	0	0	0	0	11	0	0	0	0	0	0	0	0	0	39
Proteobacteria;Epsilonproteobacteria;Campylobacterales;Campylobacteraceae;Campylobacter;showae	0	0	0	26	0	0	0	0	0	0	0	0	0	0	0	0	0	0	0	0
Bacteroidetes;Flavobacteriia;Flavobacteriales;Flavobacteriaceae;Capnocytophaga;gingivalis	0	0	0	0	0	0	0	0	46	0	0	0	0	0	0	0	0	0	0	0
Bacteroidetes;Flavobacteriia;Flavobacteriales;Flavobacteriaceae;Capnocytophaga;ochracea	0	0	0	0	0	0	0	0	16	0	0	0	0	0	0	0	0	0	0	0
Proteobacteria;Gammaproteobacteria;Cardiobacteriales;Cardiobacteriaceae;Cardiobacterium;hominis	0	0	0	0	0	0	0	0	74	10	0	0	0	0	0	0	0	0	0	0
Firmicutes;Clostridia;Clostridiales;Lachnospiraceae;Catonella;morbi	0	13	0	35	0	0	10024	0	717	100	0	17	21	0	0	0	0	0	10	25
Proteobacteria;Alphaproteobacteria;Caulobacterales;Caulobacteraceae;Caulobacter;segnis	0	0	0	0	0	0	0	0	0	0	0	0	0	0	0	0	0	0	26	0
Bacteroidetes;Flavobacteriia;Flavobacteriales;Flavobacteriaceae;Chryseobacterium;gleum	0	0	0	0	0	0	0	0	0	0	0	0	0	0	0	0	0	0	0	0
Firmicutes;Clostridia;Clostridiales;Clostridiaceae;Clostridium;aceticum	0	0	0	0	0	0	0	0	0	0	0	0	0	0	0	0	0	0	0	0
Firmicutes;Clostridia;Clostridiales;Clostridiaceae;Clostridium;thermopalmarium	18	0	0	0	0	0	0	0	0	0	0	0	0	0	0	0	0	0	0	0
Actinobacteria;Actinobacteria;Actinomycetales;Corynebacteriaceae;Corynebacterium;durum	0	0	0	0	0	0	0	0	20	13	0	461	58	29	16	29	0	0	0	0
Actinobacteria;Actinobacteria;Actinomycetales;Corynebacteriaceae;Corynebacterium;matruchotii	0	0	13	0	0	0	0	0	38	14	102	1293	0	68	15	0	0	0	0	0
Actinobacteria;Actinobacteria;Actinomycetales;Corynebacteriaceae;Corynebacterium;mucifaciens	0	0	0	0	0	36	0	0	0	0	0	0	0	0	0	0	0	0	0	0
Actinobacteria;Actinobacteria;Actinomycetales;Corynebacteriaceae;Corynebacterium;tuberculostearicum	0	0	0	0	0	0	0	0	0	0	0	0	0	0	0	0	0	0	0	0
Actinobacteria;Actinobacteria;Actinomycetales;Corynebacteriaceae;Corynebacterium;ureicelerivorans	0	0	0	0	0	38	0	0	0	0	0	0	0	0	0	0	0	0	0	0
Proteobacteria;Gammaproteobacteria;Enterobacteriales;Enterobacteriaceae;Cronobacter;malonaticus	0	0	0	0	0	35	0	85	0	0	0	0	0	0	0	0	0	0	0	0
Actinobacteria;Actinobacteria;Coriobacteriales;Coriobacteriaceae;Cryptobacterium;curtum	0	0	0	0	0	0	0	0	0	0	0	0	0	0	109	11	0	0	0	0
Proteobacteria;Deltaproteobacteria;Desulfobacterales;Desulfobulbaceae;Desulfobulbus;sp.	0	0	0	0	0	0	0	0	0	0	0	0	0	0	0	0	0	0	441	902
Proteobacteria;Deltaproteobacteria;Desulfovibrionales;Desulfovibrionaceae;Desulfovibrio;sp.	0	0	0	0	0	0	0	0	0	0	0	0	0	0	0	0	0	225	0	0
Firmicutes;Negativicutes;Selenomonadales;Veillonellaceae;Dialister;invisus	119	17	0	490	0	0	3296	34	9530	1044	0	49	0	220	286	251	33	119	1331	385
Firmicutes;Negativicutes;Selenomonadales;Veillonellaceae;Dialister;pneumosintes	0	0	0	508	359	0	0	0	6708	0	0	0	0	0	0	0	0	0	0	101
Proteobacteria;Betaproteobacteria;Burkholderiales;Comamonadaceae;Diaphorobacter;nitroreducens	0	0	11	0	0	10	0	0	0	0	0	0	0	0	0	0	0	0	0	0
Proteobacteria;Betaproteobacteria;Neisseriales;Neisseriaceae;Eikenella;corrodens	11	0	0	0	0	0	0	0	0	0	0	0	0	0	0	0	0	0	0	0
Proteobacteria;Gammaproteobacteria;Pseudomonadales;Moraxellaceae;Enhydrobacter;aerosaccus	45	0	0	109	0	33	0	0	0	0	0	0	0	0	0	0	0	0	103	26
Proteobacteria;Gammaproteobacteria;Enterobacteriales;Enterobacteriaceae;Enterobacter;sacchari	0	0	0	0	0	0	30	0	0	0	0	0	0	0	0	0	0	0	0	0
Firmicutes;Bacilli;Lactobacillales;Enterococcaceae;Enterococcus;faecalis	0	11	0	0	0	0	0	0	0	11	0	0	11	7474	21	20	56	70	0	432
Firmicutes;Bacilli;Lactobacillales;Enterococcaceae;Enterococcus;gallinarum	0	0	0	0	0	0	0	0	0	0	0	0	0	0	0	0	0	0	0	0
Proteobacteria;Gammaproteobacteria;Enterobacteriales;Enterobacteriaceae;Escherichia/Shigella;coli	0	0	0	0	0	0	0	0	0	0	0	0	0	0	0	0	0	0	0	12
Firmicutes;Clostridia;Clostridiales;Eubacteriaceae;Eubacterium;brachy	0	94	0	0	1673	0	0	0	1396	23	0	0	0	14	0	49	14	14	0	387
Firmicutes;Clostridia;Clostridiales;ClostridialesFamilyXIII.IncertaeSedis;Eubacterium;infirmum	374	46	10	1625	11	0	428	0	160	0	0	0	0	0	0	97	0	31	21	0
Firmicutes;Clostridia;Clostridiales;ClostridialesFamilyXIII.IncertaeSedis;Eubacterium;minutum	0	0	0	0	0	0	0	0	14	0	0	0	0	0	0	0	0	43	3380	174
Firmicutes;Clostridia;Clostridiales;ClostridialesFamilyXIII.IncertaeSedis;Eubacterium;nodatum	0	41	0	0	895	0	0	0	22	0	0	0	0	0	11	11	0	10	0	2456
Firmicutes;Clostridia;Clostridiales;Eubacteriaceae;Eubacterium;saphenum	0	0	0	0	0	0	0	0	0	0	0	0	0	0	0	0	0	469	0	0
Firmicutes;Clostridia;Clostridiales;Eubacteriaceae;Eubacterium;sp.	0	0	0	4539	0	0	0	0	356	0	0	0	0	0	0	0	0	0	16	11
Firmicutes;Clostridia;Clostridiales;ClostridialesFamilyXIII.IncertaeSedis;Eubacterium;sulci	0	0	0	0	0	0	0	0	0	0	0	0	0	0	0	0	0	11	0	0
Firmicutes;Clostridia;Clostridiales;Peptostreptococcaceae;Eubacterium;yurii	0	0	0	208	0	0	1981	0	0	0	0	0	0	0	0	0	0	0	0	0
Firmicutes;Clostridia;Clostridiales;Peptostreptococcaceae;Filifactor;alocis	0	34	0	0	0	0	224	0	172	0	0	0	0	0	0	0	0	0	0	211
Synergistetes;Synergistia;Synergistales;Synergistaceae;Fretibacterium;fastidiosum	0	0	0	0	31	0	423	0	0	0	0	0	0	0	0	0	0	35	741	576
Fusobacteria;Fusobacteriia;Fusobacteriales;Fusobacteriaceae;Fusobacterium;canifelinum	0	0	0	0	0	0	0	0	94	0	0	0	0	0	0	0	0	0	0	0
Fusobacteria;Fusobacteriia;Fusobacteriales;Fusobacteriaceae;Fusobacterium;genomosp.	0	0	0	0	0	0	12	0	0	0	0	0	0	0	0	0	0	0	0	0
Fusobacteria;Fusobacteriia;Fusobacteriales;Fusobacteriaceae;Fusobacterium;nucleatum	0	0	0	1323	0	0	30261	0	5234	0	0	37	0	0	0	0	0	0	649	137
Fusobacteria;Fusobacteriia;Fusobacteriales;Fusobacteriaceae;Fusobacterium;periodonticum	0	0	0	0	0	0	0	0	10	0	0	0	0	0	0	0	0	0	0	0
Fusobacteria;Fusobacteriia;Fusobacteriales;Fusobacteriaceae;Fusobacterium;sp.	0	0	0	0	0	0	69	0	0	0	0	0	0	0	0	0	0	0	0	0
Firmicutes;Bacilli;Bacillales;Bacillalesincertaesedis;Gemella;haemolysans	344	0	0	0	0	0	0	0	13	0	0	85	0	0	0	0	0	0	0	0
Firmicutes;Bacilli;Bacillales;Bacillalesincertaesedis;Gemella;morbillorum	409	39	0	0	0	0	0	0	0	0	0	0	0	0	229	0	0	0	0	0
Firmicutes;Bacilli;Bacillales;Bacillalesincertaesedis;Gemella;sanguinis	0	28	0	0	0	0	0	0	10	0	0	0	0	0	0	0	0	0	0	0
Firmicutes;Clostridia;Clostridiales;Clostridiaceae;Geosporobacter;subterraneus	0	0	0	0	0	0	0	0	0	14	0	0	0	0	0	0	0	0	0	0
Proteobacteria;Gammaproteobacteria;Enterobacteriales;Enterobacteriaceae;Gibbsiella;papilionis	0	0	0	0	0	0	0	11	0	0	0	0	0	0	0	0	0	0	0	0
Firmicutes;Bacilli;Lactobacillales;Carnobacteriaceae;Granulicatella;adiacens	0	0	0	31	0	0	0	0	117	0	0	242	0	0	0	0	0	0	14	16
Firmicutes;Bacilli;Lactobacillales;Carnobacteriaceae;Granulicatella;elegans	0	0	0	0	0	0	0	0	66	0	0	112	0	0	0	0	0	0	0	0
Proteobacteria;Gammaproteobacteria;Pasteurellales;Pasteurellaceae;Haemophilus;parainfluenzae	228	0	0	83	0	0	18	0	205	0	0	13	0	0	0	0	27	0	11	112
Proteobacteria;Betaproteobacteria;Burkholderiales;Oxalobacteraceae;Herbaspirillum;huttiense	0	0	0	0	0	12	0	0	0	0	0	0	0	0	0	0	0	0	0	0
Proteobacteria;Betaproteobacteria;Burkholderiales;Oxalobacteraceae;Herbaspirillum;sp.	0	0	0	0	0	10	0	0	0	0	0	0	0	0	0	0	0	0	0	0
Firmicutes;Clostridia;Clostridiales;Lachnospiraceae;Johnsonella;ignava	0	0	0	47	0	0	0	0	0	0	0	0	0	0	0	0	0	0	0	0
Proteobacteria;Betaproteobacteria;Neisseriales;Neisseriaceae;Kingella;denitrificans	0	0	0	0	0	0	0	0	24	0	0	30	0	0	0	0	0	0	0	0
Proteobacteria;Betaproteobacteria;Neisseriales;Neisseriaceae;Kingella;oralis	0	0	0	0	0	0	0	0	19	0	0	181	0	0	12	0	0	0	0	0
Proteobacteria;Gammaproteobacteria;Enterobacteriales;Enterobacteriaceae;Klebsiella;pneumoniae	0	0	0	0	0	0	0	14	0	0	0	0	0	0	0	0	0	0	0	0
Proteobacteria;Gammaproteobacteria;Enterobacteriales;Enterobacteriaceae;Klebsiella;variicola	0	35	0	0	0	0	0	92	0	65	0	0	33	0	0	0	0	0	0	36
Firmicutes;Clostridia;Clostridiales;Lachnospiraceae;Lachnoanaerobaculum;umeaense	0	0	0	0	0	0	0	0	0	0	0	0	0	0	0	0	0	0	0	111
Firmicutes;Bacilli;Lactobacillales;Lactobacillaceae;Lactobacillus;casei	0	0	0	0	0	24	0	0	0	0	0	0	0	13	11	59	0	0	0	0
Firmicutes;Bacilli;Lactobacillales;Lactobacillaceae;Lactobacillus;delbrueckii	0	0	0	218	0	0	0	0	0	0	0	0	0	0	0	0	0	0	0	0
Firmicutes;Bacilli;Lactobacillales;Lactobacillaceae;Lactobacillus;fermentum	0	0	0	0	0	75	0	0	163	0	11	760	0	0	101	280	172	0	0	0
Firmicutes;Bacilli;Lactobacillales;Lactobacillaceae;Lactobacillus;gasseri	18	0	0	323	0	301	40	0	87	0	0	705	0	0	75	72	388	0	42	63
Firmicutes;Bacilli;Lactobacillales;Lactobacillaceae;Lactobacillus;harbinensis	0	0	0	0	0	0	0	0	0	0	0	257	0	0	0	0	0	0	0	0
Firmicutes;Bacilli;Lactobacillales;Lactobacillaceae;Lactobacillus;mucosae	0	0	0	4220	0	0	0	0	0	0	0	0	0	0	0	0	0	0	0	0
Firmicutes;Bacilli;Lactobacillales;Lactobacillaceae;Lactobacillus;oris	0	0	0	0	0	0	0	0	0	0	0	84	0	0	10	10	0	0	0	0
Firmicutes;Bacilli;Lactobacillales;Lactobacillaceae;Lactobacillus;panis	0	0	0	327	0	0	0	0	0	0	0	207	0	0	0	81	0	0	0	0
Firmicutes;Bacilli;Lactobacillales;Lactobacillaceae;Lactobacillus;paracasei	0	0	0	0	0	0	0	0	18	0	0	398	0	0	0	0	0	0	0	0
Firmicutes;Bacilli;Lactobacillales;Lactobacillaceae;Lactobacillus;pontis	0	0	0	66	0	0	0	0	12	0	0	0	0	0	0	0	0	0	0	0
Firmicutes;Bacilli;Lactobacillales;Lactobacillaceae;Lactobacillus;salivarius	0	0	0	86	0	0	0	0	13	0	0	2584	0	122	88	0	371	0	0	22
Firmicutes;Bacilli;Lactobacillales;Lactobacillaceae;Lactobacillus;secaliphilus	0	0	0	0	0	0	0	0	0	0	0	66	0	0	0	0	0	0	0	0
Firmicutes;Bacilli;Lactobacillales;Lactobacillaceae;Lactobacillus;sp.	0	0	0	10	0	0	0	0	0	0	0	0	0	0	0	0	0	0	0	0
Firmicutes;Bacilli;Lactobacillales;Lactobacillaceae;Lactobacillus;vaginalis	27	0	0	37	0	197	0	0	0	0	0	30	0	0	0	74	0	0	0	10
Firmicutes;Bacilli;Lactobacillales;Lactobacillaceae;Lactobacillus;zeae	0	0	0	0	0	0	0	0	0	0	0	47	0	0	0	0	0	0	0	0
Proteobacteria;Betaproteobacteria;Burkholderiales;Burkholderiaceae;Lautropia;sp.	0	0	0	0	0	0	0	0	0	0	0	1638	0	0	0	0	0	0	0	0
Proteobacteria;Gammaproteobacteria;Enterobacteriales;Enterobacteriaceae;Leclercia;adecarboxylata	0	0	0	0	0	0	0	0	0	0	0	0	0	0	0	0	0	0	0	43
Fusobacteria;Fusobacteriia;Fusobacteriales;Leptotrichiaceae;Leptotrichia;hongkongensis	0	0	0	0	0	0	0	0	0	0	0	347	0	0	0	0	0	0	0	0
Fusobacteria;Fusobacteriia;Fusobacteriales;Leptotrichiaceae;Leptotrichia;shahii	0	0	0	0	0	0	0	0	0	0	0	24	0	0	0	0	0	0	0	0
Fusobacteria;Fusobacteriia;Fusobacteriales;Leptotrichiaceae;Leptotrichia;wadei	0	0	0	0	0	0	0	0	0	0	0	36	0	0	0	0	0	0	0	0
Firmicutes;Bacilli;Lactobacillales;Leuconostocaceae;Leuconostoc;lactis	0	0	0	0	0	0	0	0	0	0	0	0	0	0	0	124	0	0	0	0
Proteobacteria;Betaproteobacteria;Burkholderiales;Comamonadaceae;Malikia;granosa	0	0	0	0	0	0	0	0	0	0	0	0	0	0	0	0	0	0	0	0
Proteobacteria;Gammaproteobacteria;Pasteurellales;Pasteurellaceae;Mannheimia;varigena	303	0	0	11	0	0	0	0	43	0	0	0	18	0	0	12	708	0	0	34
Firmicutes;Negativicutes;Selenomonadales;Veillonellaceae;Megasphaera;genomosp.	0	0	0	0	0	0	0	0	11	0	0	0	0	0	0	13	0	0	0	0
Firmicutes;Negativicutes;Selenomonadales;Veillonellaceae;Megasphaera;micronuciformis	0	0	0	0	0	0	0	0	0	0	0	0	0	35	0	0	0	0	0	0
Proteobacteria;Alphaproteobacteria;Rhizobiales;Methylobacteriaceae;Methylobacterium;persicinum	0	11	0	0	0	0	0	0	0	0	0	0	0	0	0	0	0	0	0	0
Actinobacteria;Actinobacteria;Actinomycetales;Microbacteriaceae;Microbacterium;ginsengisoli	0	16	30	0	0	12	0	0	0	0	0	0	0	0	0	0	0	0	0	0
Actinobacteria;Actinobacteria;Actinomycetales;Micrococcaceae;Micrococcus;lylae	0	32	44	0	0	10	0	40	0	0	0	0	0	0	0	0	10	0	0	0
Actinobacteria;Actinobacteria;Actinomycetales;Micromonosporaceae;Micromonospora;sp.	0	0	0	0	0	0	0	0	0	0	0	0	0	0	0	0	0	0	0	0
Firmicutes;Clostridia;Clostridiales;ClostridialesFamilyXIII.IncertaeSedis;Mogibacterium;diversum	0	0	0	0	0	0	0	0	114	0	0	0	0	0	0	0	0	0	0	0
Firmicutes;Clostridia;Clostridiales;ClostridialesFamilyXIII.IncertaeSedis;Mogibacterium;neglectum	0	0	0	3966	0	0	0	0	628	0	0	0	0	0	0	0	0	0	0	0
Firmicutes;Clostridia;Clostridiales;ClostridialesFamilyXIII.IncertaeSedis;Mogibacterium;timidum	0	0	0	3981	0	0	26	0	31	0	0	11	0	0	0	0	0	0	10250	13940
Proteobacteria;Gammaproteobacteria;Pseudomonadales;Moraxellaceae;Moraxella;caprae	0	0	0	0	0	0	0	0	0	0	0	0	0	0	15	0	0	0	0	0
Firmicutes;Clostridia;Clostridiales;Lachnospiraceae;Moryella;indoligenes	0	0	0	11	0	0	0	0	0	0	0	0	0	16	0	27	0	159	0	92
Tenericutes;Mollicutes;Mycoplasmatales;Mycoplasmataceae;Mycoplasma;faucium	0	0	0	0	0	0	0	0	0	0	0	0	0	0	0	0	0	0	0	268
Tenericutes;Mollicutes;Mycoplasmatales;Mycoplasmataceae;Mycoplasma;salivarium	0	0	0	0	0	0	0	0	0	52	0	0	0	0	0	0	0	0	2439	0
Proteobacteria;Betaproteobacteria;Neisseriales;Neisseriaceae;Neisseria;elongata	piscolence	0	0	0	0	0	0	0	41	0	0	0	150	0	51	0	0	10	0	0
Proteobacteria;Betaproteobacteria;Neisseriales;Neisseriaceae;Neisseria;flavescens	0	0	0	126	0	0	64	0	163	0	0	255	0	0	14	0	0	0	97	84
Proteobacteria;Betaproteobacteria;Neisseriales;Neisseriaceae;Neisseria;oralis	0	0	0	0	0	0	0	0	0	0	0	0	0	0	0	76	0	0	0	0
Proteobacteria;Betaproteobacteria;Neisseriales;Neisseriaceae;Neisseria;subflava	46	0	0	0	0	0	0	0	0	0	0	29	0	0	0	0	0	0	0	0
Proteobacteria;Gammaproteobacteria;Oceanospirillales;Oceanospirillaceae;Nitrincola;lacisaponensis	0	0	0	0	0	0	27	0	0	0	0	0	0	0	0	0	0	0	0	0
Proteobacteria;Gammaproteobacteria;Oceanospirillales;Oceanospirillaceae;Nitrincola;sp.	0	0	0	0	0	0	0	0	0	0	0	0	0	0	0	0	0	0	0	0
Proteobacteria;Alphaproteobacteria;Sphingomonadales;Sphingomonadaceae;Novosphingobium;sediminicola	17	52	211	0	76	267	0	193	72	0	0	0	11	0	13	0	0	0	0	0
Actinobacteria;Actinobacteria;Coriobacteriales;Coriobacteriaceae;Olsenella;genomosp.	0	0	0	0	0	0	16	0	0	0	0	538	0	0	0	0	0	0	0	17
Actinobacteria;Actinobacteria;Coriobacteriales;Coriobacteriaceae;Olsenella;profusa	36	0	0	0	0	0	0	0	0	0	60	2129	0	699	568	1096	0	17	0	44
Actinobacteria;Actinobacteria;Coriobacteriales;Coriobacteriaceae;Olsenella;sp.	20	0	0	0	0	0	0	0	0	0	0	0	0	0	0	0	0	15	0	0
Actinobacteria;Actinobacteria;Coriobacteriales;Coriobacteriaceae;Olsenella;uli	11	0	0	1487	0	0	0	0	597	0	0	1411	0	0	0	0	0	198	603	145
Firmicutes;Clostridia;Clostridiales;Lachnospiraceae;Oribacterium;sinus	128	0	0	0	0	0	0	0	0	0	0	0	0	0	0	0	0	0	0	0
Firmicutes;Clostridia;Clostridiales;Lachnospiraceae;Oribacterium;sp.	0	11	0	2232	42	0	0	0	1571	0	0	0	0	0	0	113	0	194	0	0
Actinobacteria;Actinobacteria;Bifidobacteriales;Bifidobacteriaceae;Parascardovia;denticolens	11	0	0	23	0	0	0	0	0	0	0	262	0	16	133	39	0	0	0	0
Firmicutes;Clostridia;Clostridiales;ClostridialesFamilyXI.IncertaeSedis;Parvimonas;micra	576	277	19	9004	1845	31	0	44	7874	2138	17	12	14	157	195	65	45	120	805	1468
Proteobacteria;Betaproteobacteria;Burkholderiales;Comamonadaceae;Pelomonas;puraquae	4339	3537	4362	0	100	350	0	288	0	111	178	40	85	146	136	157	133	120	230	0
Proteobacteria;Betaproteobacteria;Burkholderiales;Comamonadaceae;Pelomonas;saccharophila	0	0	0	0	0	0	0	0	0	0	0	0	0	0	0	0	0	0	0	0
Firmicutes;Clostridia;Clostridiales;ClostridialesFamilyXI.IncertaeSedis;Peptoniphilus;gorbachii	0	0	0	257	0	0	0	0	0	0	0	0	0	0	0	0	0	0	0	0
Firmicutes;Clostridia;Clostridiales;ClostridialesFamilyXI.IncertaeSedis;Peptoniphilus;lacrimalis	0	0	0	0	0	0	0	0	0	0	0	0	0	0	0	0	0	0	3976	0
Firmicutes;Clostridia;Clostridiales;Peptoniphilaceae;Peptoniphilus;sp.	0	0	0	86	0	0	0	0	0	0	0	0	0	0	0	0	0	0	0	0
Firmicutes;Clostridia;Clostridiales;Peptostreptococcaceae;Peptostreptococcus;stomatis	303	0	0	314	0	11	0	46	8972	0	0	0	68	11	117	0	24	49	11	56
Proteobacteria;Alphaproteobacteria;Rhodospirillales;Rhodospirillaceae;Phaeospirillum;fulvum	44	0	0	0	0	0	0	0	0	0	0	0	0	0	0	0	0	0	0	0
Bacteroidetes;Bacteroidia;Bacteroidales;unclassifiedBacteroidales;Phocaeicola;abscessus	0	0	0	4039	0	0	0	0	58	0	0	0	0	0	0	0	0	12	0	0
Proteobacteria;Gammaproteobacteria;Vibrionales;Vibrionaceae;Photobacterium;phosphoreum	0	0	0	48	0	0	0	0	0	0	0	0	0	0	0	0	0	0	0	0
Bacteroidetes;Bacteroidia;Bacteroidales;Porphyromonadaceae;Porphyromonas;endodontalis	15	11	0	3596	52	11	9458	28	146	1088	0	26	0	13	0	0	0	50	16130	593
Bacteroidetes;Bacteroidia;Bacteroidales;Porphyromonadaceae;Porphyromonas;gingivalis	0	0	0	0	0	0	0	0	0	0	0	0	0	0	0	0	0	13	0	0
Bacteroidetes;Bacteroidia;Bacteroidales;Prevotellaceae;Prevotella;baroniae	0	0	0	0	26	0	0	0	67	0	0	0	0	0	0	0	0	46	125	13
Bacteroidetes;Bacteroidia;Bacteroidales;Prevotellaceae;Prevotella;buccae	691	0	0	0	0	0	0	0	56	0	0	0	0	0	0	204	0	43	973	0
Bacteroidetes;Bacteroidia;Bacteroidales;Prevotellaceae;Prevotella;denticola	0	0	0	26	0	0	0	0	3005	0	0	0	0	0	0	186	0	0	0	0
Bacteroidetes;Bacteroidia;Bacteroidales;Prevotellaceae;Prevotella;enoeca	0	0	0	27	0	0	0	0	0	0	0	0	0	0	0	0	0	0	0	0
Bacteroidetes;Bacteroidia;Bacteroidales;Prevotellaceae;Prevotella;genomosp.	0	0	0	25	0	0	0	0	123	0	0	0	0	0	0	12	0	0	0	0
Bacteroidetes;Bacteroidia;Bacteroidales;Prevotellaceae;Prevotella;histicola	0	0	0	54	0	0	0	0	0	0	0	0	0	0	0	37	0	0	0	0
Bacteroidetes;Bacteroidia;Bacteroidales;Prevotellaceae;Prevotella;intermedia	0	0	0	0	0	0	0	0	0	0	0	0	0	0	0	0	0	0	0	28
Bacteroidetes;Bacteroidia;Bacteroidales;Prevotellaceae;Prevotella;maculosa	111	26	14	592	3653	19	0	11	5591	0	0	0	0	30	11	126	0	0	0	0
Bacteroidetes;Bacteroidia;Bacteroidales;Prevotellaceae;Prevotella;marshii	0	0	0	543	0	0	0	0	0	0	0	0	0	0	0	0	0	0	0	0
Bacteroidetes;Bacteroidia;Bacteroidales;Prevotellaceae;Prevotella;melaninogenica	0	11	0	48	0	100	0	0	12	0	0	14	0	0	208	52	400	0	0	0
Bacteroidetes;Bacteroidia;Bacteroidales;Prevotellaceae;Prevotella;micans	0	0	0	0	0	0	0	0	0	0	0	0	0	0	0	0	0	0	1472	0
Bacteroidetes;Bacteroidia;Bacteroidales;Prevotellaceae;Prevotella;multiformis	0	0	0	36	0	0	0	0	0	115	0	0	0	0	0	439	0	0	0	0
Bacteroidetes;Bacteroidia;Bacteroidales;Prevotellaceae;Prevotella;multisaccharivorax	0	0	0	0	0	68	0	0	0	0	10	157	0	1066	2509	0	0	0	0	0
Bacteroidetes;Bacteroidia;Bacteroidales;Prevotellaceae;Prevotella;nigrescens	0	48	0	169	36	0	0	0	6937	0	0	0	45	0	0	0	0	0	0	0
Bacteroidetes;Bacteroidia;Bacteroidales;Prevotellaceae;Prevotella;oralis	0	0	0	219	0	0	0	0	0	0	0	0	0	0	0	0	0	15	154	26
Bacteroidetes;Bacteroidia;Bacteroidales;Prevotellaceae;Prevotella;oris	20	0	0	1395	0	0	0	0	9236	0	0	0	0	0	0	0	0	0	0	0
Bacteroidetes;Bacteroidia;Bacteroidales;Prevotellaceae;Prevotella;oulorum	0	0	0	213	0	0	0	0	0	0	0	0	0	0	0	0	0	0	0	0
Bacteroidetes;Bacteroidia;Bacteroidales;Prevotellaceae;Prevotella;pleuritidis	0	20	0	0	0	0	0	0	0	0	0	0	0	0	0	0	0	0	0	0
Bacteroidetes;Bacteroidia;Bacteroidales;Prevotellaceae;Prevotella;salivae	0	0	0	0	0	0	0	0	0	0	0	0	0	0	0	10	0	0	0	0
Bacteroidetes;Bacteroidia;Bacteroidales;Prevotellaceae;Prevotella;sp.	0	0	0	193	0	0	0	0	12	0	0	0	0	0	0	352	0	36	1201	257
Actinobacteria;Actinobacteria;Actinomycetales;Propionibacteriaceae;Propionibacterium;acidifaciens	24	14	14	929	205	13	0	14	551	154	55	2691	0	3728	880	925	12	33	70	19
Actinobacteria;Actinobacteria;Actinomycetales;Propionibacteriaceae;Propionibacterium;acidipropionici	0	0	0	0	0	0	0	0	0	0	0	0	0	47	0	0	0	0	0	0
Actinobacteria;Actinobacteria;Actinomycetales;Propionibacteriaceae;Propionibacterium;acnes	49	155	68	0	83	149	0	89	33	0	0	66	0	16	15	10	27	15	0	0
Actinobacteria;Actinobacteria;Actinomycetales;Propionibacteriaceae;Propionibacterium;propionicum	0	0	0	0	0	0	12	0	0	0	0	0	0	0	0	0	0	0	0	0
Proteobacteria;Gammaproteobacteria;Pseudomonadales;Pseudomonadaceae;Pseudomonas;fragi	0	0	0	11	0	0	0	0	0	0	0	0	0	0	0	0	0	0	0	0
Proteobacteria;Gammaproteobacteria;Pseudomonadales;Pseudomonadaceae;Pseudomonas;orientalis	0	0	0	54	0	0	0	0	0	0	0	0	0	0	0	0	0	0	0	0
Proteobacteria;Gammaproteobacteria;Pseudomonadales;Pseudomonadaceae;Pseudomonas;xinjiangensis	0	0	0	0	0	0	42	0	0	104	0	0	0	0	0	0	0	0	0	0
Firmicutes;Clostridia;Clostridiales;Eubacteriaceae;Pseudoramibacter;alactolyticus	204	0	23	8166	110	202	14	13	46	0	1055	30181	10	10	3443	1412	15	0	33	41
Synergistetes;Synergistia;Synergistales;Synergistaceae;Pyramidobacter;piscolens	39	13	20	0	19	24	0	23	0	25	77	0	26	28	35	39	35	8629	0	0
Proteobacteria;Betaproteobacteria;Burkholderiales;Burkholderiaceae;Ralstonia;insidiosa	0	28	14	0	0	0	0	0	0	0	0	0	0	0	0	0	0	0	0	0
Proteobacteria;Betaproteobacteria;Burkholderiales;Burkholderiaceae;Ralstonia;pickettii	275	669	972	10	65	314	0	102	0	0	18	0	0	0	15	16	0	0	33	0
Proteobacteria;Gammaproteobacteria;Chromatiales;Chromatiaceae;Rheinheimera;sp.	0	0	0	0	0	0	0	0	0	0	0	24	0	0	0	0	0	0	0	0
Actinobacteria;Actinobacteria;Actinomycetales;Micrococcaceae;Rothia;aeria	0	0	0	0	0	0	0	0	65	0	0	374	0	0	0	0	0	0	0	0
Actinobacteria;Actinobacteria;Actinomycetales;Micrococcaceae;Rothia;dentocariosa	32	93	50	28	31	13	0	24	865	63	1067	1288	1098	417	60	89	2253	760	10	36
Actinobacteria;Actinobacteria;Actinomycetales;Micrococcaceae;Rothia;mucilaginosa	0	152	0	0	0	34	0	0	10	0	0	28	0	0	0	0	0	0	0	0
Proteobacteria;Betaproteobacteria;Burkholderiales;Comamonadaceae;Rubrivivax;gelatinosus	0	0	0	0	0	0	0	0	0	0	0	0	0	0	0	0	0	0	0	40
Proteobacteria;Gammaproteobacteria;Enterobacteriales;Enterobacteriaceae;Salmonella;enterica	0	0	0	0	0	0	66	0	0	0	0	0	0	0	0	0	0	0	0	0
Actinobacteria;Actinobacteria;Bifidobacteriales;Bifidobacteriaceae;Scardovia;wiggsiae	0	0	0	11	0	0	0	0	609	0	0	0	0	0	0	84	0	0	0	0
Firmicutes;Negativicutes;Selenomonadales;Veillonellaceae;Schwartzia;sp.	0	0	0	393	0	0	59	0	0	0	0	0	0	0	0	0	0	0	23	11
Firmicutes;Negativicutes;Selenomonadales;Veillonellaceae;Selenomonas;genomosp.	0	0	0	0	0	0	0	0	0	0	0	0	0	145	52	59	0	0	0	0
Firmicutes;Clostridia;Clostridiales;Veillonellaceae;Selenomonas;noxia	0	0	0	0	0	0	0	0	17	0	0	0	0	0	0	10	0	0	24	0
Firmicutes;Negativicutes;Selenomonadales;Veillonellaceae;Selenomonas;sp.	0	0	0	46	0	0	0	0	0	0	0	0	0	0	0	0	0	0	0	0
Firmicutes;Negativicutes;Selenomonadales;Veillonellaceae;Selenomonas;sputigena	0	0	0	0	0	0	0	0	1526	0	0	0	0	0	0	0	16	33	0	0
Proteobacteria;Gammaproteobacteria;Enterobacteriales;Enterobacteriaceae;Serratia;rubidaea	0	0	0	0	0	0	0	31	0	27	0	0	0	0	0	0	0	0	0	0
Firmicutes;Clostridia;Clostridiales;Lachnospiraceae;Shuttleworthia;satelles	76	11	0	1470	0	0	0	0	906	0	24	97	0	0	327	854	11	21	13	0
Actinobacteria;Actinobacteria;Coriobacteriales;Coriobacteriaceae;Slackia;exigua	0	0	0	468	21	0	3278	0	970	0	0	0	0	0	14	17	0	26	57	10
Actinobacteria;Actinobacteria;Coriobacteriales;Coriobacteriaceae;Slackia;sp.	300	0	0	0	0	0	0	0	0	0	0	0	0	33	0	13	0	143	0	12
Firmicutes;Erysipelotrichia;Erysipelotrichales;Erysipelotrichaceae;Solobacterium;moorei	0	0	0	248	0	0	0	0	83	0	0	0	0	0	0	0	0	0	25	0
Proteobacteria;Alphaproteobacteria;Sphingomonadales;Sphingomonadaceae;Sphingomonas;sp.	0	0	0	0	0	0	0	0	15	0	0	0	0	0	0	0	0	0	0	0
Spirochaetes;Spirochaetia;Spirochaetales;Spirochaetaceae;Spirochaeta;sp.	0	0	0	0	0	0	0	0	0	0	0	0	0	0	11	0	0	0	0	0
Firmicutes;Clostridia;Clostridiales;Clostridiaceae;Sporosalibacterium;faouarense	0	0	0	0	0	0	0	0	0	0	0	0	0	0	0	0	0	0	0	0
Firmicutes;Bacilli;Bacillales;Staphylococcaceae;Staphylococcus;hominis	0	0	0	0	0	11	0	0	0	0	0	0	0	0	0	0	0	0	0	0
Firmicutes;Bacilli;Bacillales;Staphylococcaceae;Staphylococcus;sciuri	0	0	0	0	0	0	0	0	0	0	0	0	0	0	0	0	0	0	0	0
Firmicutes;Clostridia;Clostridiales;Lachnospiraceae;Stomatobaculum;longum	0	0	0	0	0	0	0	0	0	0	0	0	0	19	17	0	0	0	0	0
Firmicutes;Bacilli;Lactobacillales;Streptococcaceae;Streptococcus;anginosus	0	0	0	48	0	0	0	0	0	0	0	0	0	0	0	0	0	0	0	0
Firmicutes;Bacilli;Lactobacillales;Streptococcaceae;Streptococcus;australis	0	0	0	0	0	0	0	0	0	0	0	11	0	0	0	0	0	0	0	0
Firmicutes;Bacilli;Lactobacillales;Streptococcaceae;Streptococcus;constellatus	36	549	0	30	637	0	0	0	3206	0	0	0	0	0	0	0	0	10	0	0
Firmicutes;Bacilli;Lactobacillales;Streptococcaceae;Streptococcus;dentirousetti	0	0	0	0	0	0	0	0	0	0	0	479	0	0	0	0	0	0	0	0
Firmicutes;Bacilli;Lactobacillales;Streptococcaceae;Streptococcus;downei	11	12	0	0	0	0	0	0	0	0	2245	0	0	0	0	0	0	0	0	0
Firmicutes;Bacilli;Lactobacillales;Streptococcaceae;Streptococcus;gordonii	0	0	0	0	0	0	0	0	10	0	0	95	0	0	0	0	0	0	0	0
Firmicutes;Bacilli;Lactobacillales;Streptococcaceae;Streptococcus;intermedius	32	23	22	474	352	30	0	36	0	28	32	0	6703	32	2202	42	48	28	0	0
Firmicutes;Bacilli;Lactobacillales;Streptococcaceae;Streptococcus;lactarius	0	62	11	0	0	14	0	0	0	0	40	0	0	0	0	0	0	0	0	0
Firmicutes;Bacilli;Lactobacillales;Streptococcaceae;Streptococcus;mutans	36	24	164	179	1268	45	63	11	1915	55	1349	656	189	171	72	5250	73	25	51	97
Firmicutes;Bacilli;Lactobacillales;Streptococcaceae;Streptococcus;oralis	0	0	0	0	0	0	0	0	0	0	0	10	0	0	0	0	0	0	0	0
Firmicutes;Bacilli;Lactobacillales;Streptococcaceae;Streptococcus;pseudopneumoniae	0	0	0	0	0	0	0	0	0	0	0	53	0	0	0	0	0	0	0	0
Firmicutes;Bacilli;Lactobacillales;Streptococcaceae;Streptococcus;salivarius	0	0	0	0	0	10	0	0	0	0	0	56	0	0	0	13	188	0	0	0
Firmicutes;Bacilli;Lactobacillales;Streptococcaceae;Streptococcus;sanguinis	20	0	0	12	22	471	0	0	22	24	0	1745	93	12	20	85	217	21	42	0
Firmicutes;Bacilli;Lactobacillales;Streptococcaceae;Streptococcus;sinensis	16	0	0	0	0	0	0	0	0	0	0	49	0	0	0	0	0	0	0	0
Firmicutes;Bacilli;Lactobacillales;Streptococcaceae;Streptococcus;sobrinus	0	0	0	0	0	20	0	0	0	0	158	0	0	0	0	0	0	0	0	0
Firmicutes;Bacilli;Lactobacillales;Streptococcaceae;Streptococcus;thermophilus	0	11	10	0	222	0	0	0	0	0	0	0	0	0	0	0	0	0	0	0
Bacteroidetes;Bacteroidia;Bacteroidales;Porphyromonadaceae;Tannerella;forsythia	201	88	96	17	79	97	3997	87	28	7337	36	18	56	58	90	73	75	265	5023	2535
Bacteroidetes;Bacteroidia;Bacteroidales;Porphyromonadaceae;Tannerella;sp.	0	0	0	0	0	0	0	0	0	0	0	0	0	0	0	11	0	0	0	0
Proteobacteria;Gammaproteobacteria;Enterobacteriales;Enterobacteriaceae;Trabulsiella;odontotermitis	0	0	0	0	0	0	42	45	0	0	0	0	0	0	0	0	0	0	0	0
Spirochaetes;Spirochaetes;Spirochaetales;Spirochaetaceae;Treponema;amylovorum	0	0	0	0	0	0	0	0	0	0	0	0	0	0	0	0	0	0	0	1484
Spirochaetes;Spirochaetia;Spirochaetales;Spirochaetaceae;Treponema;denticola	0	0	0	0	0	0	0	0	0	0	0	0	0	0	0	0	0	0	1090	24
Spirochaetes;Spirochaetia;Spirochaetales;Spirochaetaceae;Treponema;lecithinolyticum	0	0	0	0	0	0	313	0	416	0	0	0	0	0	0	0	0	0	0	0
Spirochaetes;Spirochaetia;Spirochaetales;Spirochaetaceae;Treponema;maltophilum	0	0	0	0	0	0	152	0	0	0	0	0	0	0	0	0	0	36	240	400
Spirochaetes;Spirochaetia;Spirochaetales;Spirochaetaceae;Treponema;medium	0	0	0	0	0	0	0	0	0	0	0	0	0	0	0	0	0	0	89	0
Spirochaetes;Spirochaetia;Spirochaetales;Spirochaetaceae;Treponema;parvum	0	0	0	0	0	0	0	0	0	0	0	0	0	0	0	0	0	0	61	0
Spirochaetes;Spirochaetes;Spirochaetales;Spirochaetaceae;Treponema;socranskii	0	0	0	0	41	0	0	0	0	0	0	0	0	0	0	0	0	0	96	79
Proteobacteria;Betaproteobacteria;Neisseriales;Neisseriaceae;Uruburuella;suis	0	0	0	0	0	0	0	0	0	0	0	10	0	0	0	0	0	0	0	0
Firmicutes;Negativicutes;Selenomonadales;Veillonellaceae;Veillonella;alcalescens	16	100	0	140	0	923	21	0	205	19	407	845	0	15	512	212	2435	0	27	118
Firmicutes;Negativicutes;Selenomonadales;Veillonellaceae;Veillonella;atypica	0	0	0	0	0	0	0	0	16	0	0	0	0	0	0	0	0	0	0	0
Firmicutes;Negativicutes;Selenomonadales;Veillonellaceae;Veillonella;caviae	0	0	0	0	0	0	0	0	47	0	0	0	0	0	0	0	0	0	0	0
Firmicutes;Negativicutes;Selenomonadales;Veillonellaceae;Veillonella;denticariosi	0	12	0	0	0	0	0	0	0	0	0	0	0	0	0	0	0	0	0	0
Firmicutes;Negativicutes;Selenomonadales;Veillonellaceae;Veillonella;parvula	0	0	0	19	0	0	0	0	1552	0	0	502	0	0	0	0	891	0	0	20
Firmicutes;Negativicutes;Selenomonadales;Veillonellaceae;Veillonella;rogosae	0	15	0	0	0	0	0	0	122	0	0	511	0	0	0	0	0	0	0	0
Firmicutes;Negativicutes;Selenomonadales;Veillonellaceae;Veillonella;tobetsuensis	0	0	0	0	0	0	0	0	759	0	0	86	0	0	0	0	0	0	0	53
Proteobacteria;Gammaproteobacteria;Vibrionales;Vibrionaceae;Vibrio;gallicus	0	0	0	40	0	0	0	0	0	0	0	0	0	0	0	0	0	0	0	0
